# Supplementary material for: Characterization of an accessory plasmid of Sinorhizobium meliloti and its two replication-modules
Source: PLoS One. 2023 May 18;18(5):e0285505. doi: 10.1371/journal.pone.0285505 (PMC10194956; doi:10.1371/journal.pone.0285505)
Supplement: S1 Table — (XLSX) [file pone.0285505.s006.xlsx]

## Sheet: PRIMERS
S1 Table. Primers used
Primer Nane	Sequence 5' to 3'
repC1 (ABC) MN	GCCAGAAAAGACAGGACAGG
repC1 (ABC) MC	GTATGTGCCGCTCATTTTGA
repC1 (ABC) Ext	CCCCGAATCCCAGTCAAGAG
repC2 MN	ACGAATCACGGCGCTTTC
repC2 MC	CAGGCATGTCGTATTTGCAG
repC-F	TCTCCTTGCCGCTTACAGTT
repC-R	CCGACTATGGTCACGGAAGT
repC2-trunc	CCATGGTTAGGATGACCGCTCTGAGACTTG
